# Supplementary material for: First Description of Marinoquinoline Derivatives’ Activity against Toxoplasma gondii
Source: Pharmaceutics. 2024 Feb 10;16(2):262. doi: 10.3390/pharmaceutics16020262 (PMC10891983; doi:10.3390/pharmaceutics16020262)
Supplement: Supplementary file 1 [file pharmaceutics-16-00262-s001.zip]

Archive with 1 entries (1 files):
- pharmaceutics-2800147-supplementary.pdf
